# Supplementary material for: New ECCO model documents for Material Deposit and Transfer Agreements in compliance with the Nagoya Protocol
Source: FEMS Microbiol Lett. 2020 Mar 9;367(5):fnaa044. doi: 10.1093/femsle/fnaa044 (PMC7164777; doi:10.1093/femsle/fnaa044)
Supplement: fnaa044_Supplemental_Files [file fnaa044_supplemental_files.zip]

Archive with 4 entries (4 files):
- Verkley_supplementary_material_1-The_MDA_model_resubmission_accepted_changes_minor_rev.docx
- Verkley_supplementary_material_2-The_MTA_model_resubmission_accepted_changes.docx
- Verkley_supplementary_material_3-The_MTA_model_Annex_1_resubmission_accept_change.docx
- Verkley_supplementary_material_4-The_MTA_model_Annex_2_resubmission_accepted_changes.docx
